# Supplementary material for: Exploring the causal relationship between airborne particulate matter and ulcerative colitis: A two-sample mendelian randomization study
Source: PLoS One. 2024 Mar 8;19(3):e0300066. doi: 10.1371/journal.pone.0300066 (PMC10923436; doi:10.1371/journal.pone.0300066)
Supplement: S1 File — (XLSX) [file pone.0300066.s001.xlsx]

## Sheet: Table S1 
Table S1 Genome-wide significant SNPs loci association with PM2.5 and PM10 for Mendelian randomization on UC
SNP	chr	pos	effect_allele	other_allele	BETA	SE	EAF	P-value	samplesize	R2	F-statistic
PM2.5
rs114708313	6	31329004	T	A	0.024558	0.00447797	0.06585	4.20001e-08	423796	7.09637e-05	30.0761
rs12203592	6	396321	T	C	0.0216661	0.00259111	0.212894	6.20012e-17	423796	0.000164953	69.9178
rs1372504	5	103749428	A	G	0.0122914	0.00221931	0.374311	3.09999e-08	423796	7.23733e-05	30.6736
rs1537371	9	22099568	A	C	0.0123705	0.00214859	0.500143	8.50002e-09	423796	7.82126e-05	33.1486
rs6749467	2	343517	A	G	-0.0123919	0.00218282	0.465814	1.40001e-08	423796	7.60414e-05	32.2283
rs72642437	18	45920421	T	C	0.113396	0.019135	0.003862	3.09999e-09	423796	8.28601e-05	35.1185
rs77205736	8	10153460	T	C	0.0135219	0.00241312	0.273909	2.1e-08	423796	7.40847e-05	31.399
rs77255816	6	20833602	T	C	0.0313937	0.00572778	0.036507	4.20001e-08	423796	7.08802e-05	30.0407
PM10
rs10498638	14	93934435	C	T	0.0140135	0.00253691	0.188322	3.29997e-08	455314	6.70105e-05	30.5127
rs114789974	2	19498078	A	C	-0.0552064	0.00963471	0.010467	1e-08	455314	7.2104e-05	32.8322
rs13084230	3	164348898	T	C	-0.013562	0.00245992	0.200319	3.50002e-08	455314	6.67522e-05	30.3951
rs13122455	4	152891564	T	C	-0.0140039	0.0024643	0.199995	1.29999e-08	455314	7.09201e-05	32.293
rs140295641	7	145875282	A	T	-0.0351352	0.00617205	0.027357	1.29999e-08	455314	7.11679e-05	32.4059
rs142169179	5	120443527	A	G	0.040185	0.0073403	0.020279	4.39997e-08	455314	6.58204e-05	29.9708
rs147895162	11	83717507	C	T	-0.0447597	0.00810727	0.015135	3.40001e-08	455314	6.69399e-05	30.4806
rs182549	2	136616754	T	C	-0.0124233	0.00221854	0.738828	2.1e-08	455314	6.8865e-05	31.3572
rs2004679	8	10135193	C	T	0.0119145	0.00213821	0.307685	2.5e-08	455314	6.81884e-05	31.0491
rs2248162	6	29915061	C	T	0.0118186	0.00204712	0.63988	7.79992e-09	455314	7.31986e-05	33.3306
rs4788565	16	71892471	A	G	-0.0219191	0.00399449	0.066776	4.09996e-08	455314	6.61276e-05	30.1107
rs4833095	4	38799710	C	T	0.0251105	0.00240554	0.206945	1.69981e-25	455314	0.00023926	108.964
rs56084453	3	44762830	G	A	0.014935	0.00241164	0.209746	5.89997e-10	455314	8.42244e-05	38.3516
rs60304336	19	22794150	T	G	0.0279318	0.00502954	0.040906	2.80001e-08	455314	6.77331e-05	30.8418
rs61620752	8	127488751	G	T	0.0160687	0.00276719	0.148343	6.4e-09	455314	7.40526e-05	33.7195
rs61875074	10	122622906	C	A	0.0222662	0.00384125	0.073029	6.80002e-09	455314	7.37911e-05	33.6005
rs6793835	3	135819934	A	G	-0.0129858	0.00223823	0.263796	6.59994e-09	455314	7.39239e-05	33.6609
rs6867849	5	101522815	T	A	-0.0314765	0.00523168	0.040477	1.79999e-09	455314	7.94959e-05	36.1983
rs7200852	16	86157310	A	C	-0.0244283	0.00445039	0.054732	4e-08	455314	6.61684e-05	30.1293
rs74247887	15	26213103	T	C	0.037132	0.00588066	0.028721	2.69998e-10	455314	8.75579e-05	39.8697
rs74805019	15	53081859	C	G	-0.0307133	0.00548224	0.033712	2.1e-08	455314	6.8928e-05	31.3859
rs9640029	7	6685123	T	C	-0.0138024	0.00197383	0.478233	2.70023e-12	455314	0.000107382	48.8976
SNP single nucleotide polymorphism, Chr chromosome, Pos Position, SE standard error, EAF effect allele frequency.

## Sheet: Table S2
Table S2. The MR study on airborne particulate matter and UC.
Exposure	Method	SNPs	beta	SE	OR	p-value	FDR	IVW_Q_P	Pleiotropy_P	Global_Test_P
PM2.5	Inverse variance weighted	8	1.29149	0.580147	3.63821	0.0260044	0.491	0.21536	0.675732	0.481
	MR Egger	8	1.51677	0.802026	4.5575	0.107476	0.077
	Simple mode	8	1.86121	1.29816	6.43149	0.19477	0.015
	Weighted median	8	1.38922	0.609296	4.01172	0.0226054	0.576
	Weighted mode	8	1.38427	0.578882	3.99191	0.048078	0.652
PM10	Inverse variance weighted	22	-0.433138	0.636499	0.648471	0.496187	0.183	0.180656	0.779623	0.191
	MR Egger	22	0.0102685	1.69351	1.01032	0.995222	0.027
	Simple mode	22	-0.0242693	1.52806	0.976023	0.987478	0.069
	Weighted median	22	-0.147256	0.836454	0.863073	0.860256	0.17
	Weighted mode	22	0.267539	1.35301	1.30675	0.845153	0.231

## Sheet: Table S3
Table S3 Steiger test between PM2.5 and UC.
exposure	outcome	snp_r2.exposure	snp_r2.outcome	correct_causal_direction	steiger_pval
PM2.5	Ulcerative colitis (strict definition, all Crohn cases excluded) || id:finn-b-K11_UC_NOCD	0.000690373	7.67615e-05	TRUE	4.35605e-11
